# Supplementary material for: The Variation in the Diastolic Period with Interventricular Septal Displacement and Its Relation to the Right Ventricular Function in Pulmonary Hypertension: A Preliminary Cardiac Magnetic Resonance Study
Source: Diagnostics (Basel). 2022 Aug 15;12(8):1970. doi: 10.3390/diagnostics12081970 (PMC9407232; doi:10.3390/diagnostics12081970)
Supplement: Supplementary file 1 [file diagnostics-12-01970-s001.zip]

Archive with 1 entries (1 files):
- diagnostics-1818355-supplementary.pdf
